# Supplementary material for: SKI-1/S1P Facilitates SARS-CoV-2 Spike Induced Cell-to-Cell Fusion via Activation of SREBP-2 and Metalloproteases, Whereas PCSK9 Enhances the Degradation of ACE2
Source: Viruses. 2023 Jan 27;15(2):360. doi: 10.3390/v15020360 (PMC9959508; doi:10.3390/v15020360)
Supplement: Supplementary file 1 [file viruses-15-00360-s001.zip]

Archive with 1 entries (1 files):
- viruses-2120986-supplementary.pdf
